# Supplementary material for: An integrated phenotypic and genomic approach to characterize MBL-producing Enterobacterales strains circulating in a Sicilian transplant center
Source: Microbiol Spectr. 2025 Nov 26;14(1):e02077-25. doi: 10.1128/spectrum.02077-25 (PMC12772295; doi:10.1128/spectrum.02077-25)
Supplement: Supplemental file 1 — Genomic features of the isolates analyzed. [file spectrum.02077-25-s0001.xlsx]

## Sheet: Molecular features
Supplementary file 1: Genomic features of the isolates analyzed. Genomic characteristics of each isolate, including species, genome length (bp), number of contigs, GC content (%), predicted serotypes (K- and O-types for Klebsiella pneumoniae, H- and O-types for Escherichia coli), Sequence type (ST) and the identified Plasmid Incompatibility (Inc) types are indicated.
Isolate	Species	Genome lenght (bp)	No. contigs	GC content	Surface polysaccharide typing			Sequence type (ST)	Plasmid Inc types
					K locus	O locus	Capsule and O types
Kpn1	Klebsiella pneumoniae	6006561	276	0.564	KL2	O1/O2v1	K2-O1ab	395	ColRNAI, IncFIB(K), IncFIB(pNDM-Mar), IncFII(K), IncHI1B(pNDM-MAR)
Kpn2	Klebsiella pneumoniae	5869641	232	0.566	KL64	O1/O2v1	K64-O2a	147	IncFIB(pKPHS1), IncFIB(pNDM-Mar), IncFIB(pQil), IncHI1B(pNDM-MAR), IncR
Kpn3	Klebsiella pneumoniae	5819754	253	0.567	KL64	O1/O2v1	K64-O2a	147	IncFIB(K), IncFIB(pKPHS1), IncFIB(pNDM-Mar), IncFIB(pQil), IncHI1B(pNDM-MAR), IncR
Kpn4	Klebsiella pneumoniae	5820653	324	0.57	KL107	O1/O2v2	unknown - O2afg	512	ColRNAI, IncC, IncFIB(K), IncFIB(pQil), IncFII(K), IncX3
Kpn5	Klebsiella pneumoniae	5873413	288	0.566	KL64	O1/O2v1	K64-O2a	147	IncFIB(pKPHS1), IncHI1B(pNDM-MAR), IncFIB(pNDM-Mar), IncFIB(pQil), IncR
Kpn6	Klebsiella pneumoniae	5593199	211	0.571	KL64	O1/O2v1	K64-O2a	147	IncFIB(K), IncFIB(pKPHS1), IncFIB(pQil), IncR
Kpn7	Klebsiella pneumoniae	5793090	195	0.567	KL64	O1/O2v1	K64-O2a	147	IncFIB(K), IncFIB(pKPHS1), IncFIB(pNDM-Mar), IncFIB(pQil), IncHI1B(pNDM-MAR), IncR
Kpn8	Klebsiella pneumoniae	5893747	442	0.566	KL64	O1/O2v1	K64-O2a	147	IncFIB(K), IncFIB(pKPHS1), IncFIB(pNDM-Mar), IncFIB(pQil), IncHI1B(pNDM-MAR), IncR
Kpn9	Klebsiella pneumoniae	5642292	235	0.571	KL107	O1/O2v2	unknown - O2afg	512	ColRNAI, IncC, IncFIB(pQil), IncFII(K), IncX3
Kpn10	Klebsiella pneumoniae	5644587	252	57.1%	KL107	O1/O2v2	unknown - O2afg	512	ColRNAI, IncC, IncFIB(pQil), IncFII(K), IncX3
Kpn11	Klebsiella pneumoniae	5803109	351	0.567	KL102	O1/O2v2	unknown - O2afg	9095	Col440I, IncFIB(K), IncFIB(pNDM-Mar), IncFII(K), IncHI1B(pNDM-MAR)
Kpn12	Klebsiella pneumoniae	5506998	207	0.572	KL64	O1/O2v1	K64-O2a	147	IncFIB(pKPHS1), IncFIB(pQil), IncR
Kpn13	Klebsiella pneumoniae	5643090	227	0.571	KL107	O1/O2v2	unknown - O2afg	512	IncFIB(pKPHS1), IncFIB(pQil), IncR , ColRNAI, IncC, IncFIB(pQil), IncFII(K), IncX3
Kpn18	Klebsiella pneumoniae	5803622	280	0.568	KL3	O1/O2v2	K3 - O2afg	225	IncA, IncFIB(K)
Kpn19	Klebsiella pneumoniae	5812488	306	0.567	KL27	O4	K27-O4	392	IncFIB(K), IncFII(K)
Kpn21	Klebsiella pneumoniae	5865705	288	0.568	KL3	O1/O2v2	K3 - O2afg	225	IncA, IncFIB(K)
Kpn24	Klebsiella pneumoniae	5615073	274	0.571	KL64	O1/O2v1	K64-O2a	147	IncFIB(K), IncFIB(pKPHS1), IncFIB(pQil), IncR
					Flagellar antigen	O antigen	Flagellar and O types
Ecoli15	Escherichia coli	5330899	829	0.505	fliC	wzm	H4-O8	648	Col(BS512), ColpEC648, IncFIA, IncFIB(AP001918), IncFII(pRSB107), IncX3, IncX4
Ecoli16	Escherichia coli	5194692	380	0.504	fliC	wzm	H4-O8	648	Col(BS512), ColpEC648, IncFIA, IncFIB(AP001918), IncFII(pRSB107), IncX3, IncX4
Ecoli17	Escherichia coli	5198347	382	0.504	fliC	wzm	H4-O8	648	Col(BS512), ColpEC648, IncFIA, IncFIB(AP001918), IncFII(pRSB107), IncX3, IncX4
Ecoli22	Escherichia coli	5473336	255	0.504	fliC	wzy	H42-O83	1485	IncC, IncFIA, IncFIB(AP001918), IncFIB(pLF82-PhagePlasmid), IncFIC(FII), IncY
Ecoli23	Escherichia coli	5444117	446	0.505	fliC	wzy	H6-O102	405	Col(BS512), IncFIA, IncFIB(AP001918), IncFII
