# Supplementary material for: An integrated phenotypic and genomic approach to characterize MBL-producing Enterobacterales strains circulating in a Sicilian transplant center
Source: Microbiol Spectr. 2025 Nov 26;14(1):e02077-25. doi: 10.1128/spectrum.02077-25 (PMC12772295; doi:10.1128/spectrum.02077-25)
Supplement: Supplemental file 3 — Plasmid localization of MBL genes. [file spectrum.02077-25-s0003.xlsx]

## Sheet: MBL-carrying plasmids
Supplementary file 3: Plasmid localization of MBL genes. Contigs containing MBL genes were aligned to plasmids identified using PlasmidFinder with the BLASTn algorithm. Contigs showing less than 80% identity and coverage with the reference plasmids were subsequently re-aligned against the NCBI nt database for further characterization.
			alignement to plasmids identified using PlasmidFinder				alignement against NCBI nt database
Isolate	Contig	MBL gene	accession no. plasmid	Lengtht	Identity(%)	Lengtht(%)	accession no. plasmid	Identity(%)	query cover(%)
Ecoli15	NODE_33_length_42523_cov_489.215756	NDM-5	JN247852.1	38517	97.53	90.5792
Ecoli16	NODE_32_length_42523_cov_226.115488	NDM-5	JN247852.1	38517	97.53	90.5792
Ecoli17	NODE_32_length_42523_cov_351.562951	NDM-5	JN247852.1	38517	97.53	90.5792
Ecoli22	NODE_30_length_36797_cov_544.533497	VIM-1	JN157804.1	9993	98.57	27.1571	OZ185699.1	0.9999	0.83
Ecoli23	NODE_84_length_9614_cov_257.254483	NDM-5	AY458016.1	507	98.86	5.27356	CP173469.1	0.9999	1
Kpn10	NODE_77_length_2319_cov_403.633363	NDM-1	JN157804.1	1990	100	85.8129
Kpn11	NODE_68_length_3546_cov_414.221389	NDM-1	JN420336.1	3705	100	104.484
Kpn12	NODE_63_length_1244_cov_240_898029_1	NDM-1					OZ111522.1	1	1
Kpn13	NODE_77_length_2319_cov_556.782783	NDM-1	JN157804.1	1990	100	85.8129
Kpn18	NODE_49_length_8762_cov_429.415314	VIM-1	JN233704.1	2646	97.59	30.1986	MN783744.1	1	1
Kpn19	NODE_45_length_23398_cov_444.273830	VIM-1	JN233704.1	3055	96.75	13.0567	CP067381.1	0.9659	0.57
Kpn1	NODE_88_length_3544_cov_268.008365	NDM-1	JN420336.1	3697	100	104.317
Kpn21	NODE_53_length_8762_cov_418.725043	VIM-1	JN233704.1	2646	97.59	30.1986	MN783744.1	1	1
Kpn24	NODE_73_length_1244_cov_198_047129_2	NDM-1					OZ111522.1	1	1
Kpn2	NODE_65_length_3546_cov_65.775440	NDM-1	JN420336.1	3705	100	104.484
Kpn3	NODE_85_length_1244_cov_197.906598	NDM-1	JN420336.1	1171	100	94.1318
Kpn4	NODE_86_length_2318_cov_330.850959	NDM-1	JN157804.1	1990	100	85.8499
Kpn5	NODE_63_length_3546_cov_399.171231	NDM-1	JN420336.1	3705	100	104.484
Kpn6	NODE_55_length_3544_cov_153.960773	NDM-1	DQ449578.1	763	100	21.5293	OZ111522.1	1	1
Kpn7	NODE_72_length_1244_cov_61.702656	NDM-1	JN420336.1	1171	100	94.1318
Kpn8	NODE_86_length_1244_cov_218.007712	NDM-1	JN420336.1	1171	100	94.1318
Kpn9	NODE_76_length_2319_cov_358.762266	NDM-1	JN157804.1	1990	100	85.8129
